# Supplementary material for: Perception and reaction of Nanyang Technological University (NTU) researchers to different forms of research integrity education modality
Source: BMC Med Ethics. 2022 Aug 24;23:85. doi: 10.1186/s12910-022-00824-6 (PMC9400004; doi:10.1186/s12910-022-00824-6)
Supplement: Supplementary file 2 — Additional file 2. Summary of responses to open-ended questions in the survey. [file 12910_2022_824_MOESM2_ESM.xlsx]

## Sheet: Policy
	Summary of qualitative responses to open-ended questions in the survey section on "Policy." These questions (Q13 - Q26) asked about how to improve participation rate in reading NTU Research Integrity Policy. Refer to sub-section on "Open-ended questions" in the "Methods" and "Results" sections in the main manuscript for more information.
	Responses from participants - coded into the following categories by the research team	Frequency Count
	Better UI/UX (e.g. dated interface, better organisation and layout, mobile layout)	9
	Wwbpage is useful as reference and on a need basis	8
	The information should be more concise	8
	Webpage should have more more content (e.g. FAQ, avenues of contact, information about data storage practices	7
	Improve on ease of access to webpage (e.g. broadcast the link more)	4
	Provide examples and case studies on good practices and breaches of research integrity in the webpage	4
	Make it compulsory	2
	Increase awareness about webpage to research community	2
	More regular updates on content	2
	Improve on infographics in webpage	2
	Provide option to subscribe to updates	1
	Use webpage for interactive learning	1
	Provide function for online discussions about research integrity	1

## Sheet: Epigeum
	Summary of qualitative responses to open-ended questions in the survey section on "Epigeum" course. These questions (Q28 - Q43) asked about how to improve participation rate in the Epigeum course. Refer to sub-section on "Open-ended questions" in the "Methods" and "Results" sections in the main manuscript for more information.
	Responses from participants - coded into the following categories by the research team	Fequency Count
	The conent should be more concise	15
	Provide better examples of good practices and breaches of research integrity	5
	Provide content that is more relevant to the various fields of study e.g., engineeging, social sciences etc	5
	Will complete the course only if required by NTU	5
	Better UI/UX (e.g. working links, better time estimates, more modern interface, interactive elements to click on)	4
	Provide more content on research integrity	4
	Prefer face to face workshop	2
	Have more frequent update on content (e.g. case studies)	2
	To have me interactive discussions and learning	2
	Prefer to be guided by facilitaor	1
	Simulate a real research process	1
	Improve on usefulness of information	1
	Encouragement from PI to attend the course	1
	Integrating with a skills class	1
	Improve on infographics	1
	Provide on demand teahnical and learning support	1

## Sheet: DMP workshop
	Summary of qualitative responses to open-ended questions in the survey section on "DMP" workshop. These questions (Q44 - Q58) asked about how to improve participation rate in DMP workshops. Refer to sub-section on "Open-ended questions" in the "Methods" and "Results" sections in the main manuscript for more information.
	Responses from participants - coded into the following categories by the research team	Frequency Count
	Content should be tailored more specally to the needs of the research staff	10
	This course is not necessary	8
	Should allow for more in-depth discussions about DMP	2
	Provide more examples/case studies on good and poor DMP practices	2
	Provide more details in the content	3
	Should provide continuing support or consultation after the course	1
	Increase awareness on the course	1

## Sheet: Compass email
	Summary of qualitative responses to open-ended questions in the survey section on "Compass" e-newsletter. These questions (Q59 - Q69) asked about how to improve participation rate in Compass e-newsletter. Refer to sub-section on "Open-ended questions" in the "Methods" and "Results" sections in the main manuscript for more information.
	Responses from participants - coded into the following categories by the research team	Frequency count
	Increase awareness on the newsletter	7
	Have more promotion to improve the level of interest in the newsletter	5
	Content should be more concise	4
	Not a priority to read the newsletter	4
	Provide more updated content	2
	Include an interactive component in the newsletter	3
	Should be more targeted in meeting the needs of researchers	1
	Facilitate online discussions	1
	Change the medium of disseminating the newsletter	1
	Make headlines more eye-catching	1
	Improve on format of newsletter	1
